# Supplementary material for: Integrated Weighted Gene Co-expression Network Analysis Identified That TLR2 and CD14 Are Related to Coronary Artery Disease
Source: Front Genet. 2021 Jan 26;11:613744. doi: 10.3389/fgene.2020.613744 (PMC7870792; doi:10.3389/fgene.2020.613744)
Supplement: Supplementary file 1 [file Data_Sheet_1.xlsx]

## Sheet: Sheet1
Supplementary Table 1: The primer of TLR2 and CD40.
Gene	Forward primer	Reverse primer
TLR2	GGGCCCAGCAGGAACTTATT	GTCAGAGCGGGCTTTCTCTA
CD40	ACATCCTTTGCCAGAGTCCG	AACTCTTAAAGGGCGGGAGC
