# Supplementary material for: Integrated Weighted Gene Co-expression Network Analysis Identified That TLR2 and CD14 Are Related to Coronary Artery Disease
Source: Front Genet. 2021 Jan 26;11:613744. doi: 10.3389/fgene.2020.613744 (PMC7870792; doi:10.3389/fgene.2020.613744)
Supplement: Supplementary file 2 [file Data_Sheet_2.CSV]

SYMBOL	ENTREZID
A2ML1	144568
AATK	9625
ABTB1	80325
ACIN1	22985
ADAM19	8728
ADAM8	101
ADGRE3	84658
ADO	84890
ADRB2	154
ALOX5	240
ALOX5AP	241
ANKRD13A	88455
AOAH	313
APBB1IP	54518
APOBEC3A	200315
APOBR	55911
AQP9	366
ARHGAP25	9938
ARHGAP30	257106
ARHGAP9	64333
ARL11	115761
ARL6IP5	10550
ARRB2	409
ASNA1	439
ATG16L2	89849
B3GALT4	8705
B3GNT8	374907
BANF1	8815
BIN2	51411
BOLA3	388962
BST1	683
C11orf21	29125
C19orf38	255809
C1orf162	128346
C5AR1	728
CALU	813
CARD17	440068
CCL4	6351
CCL5	6352
CCR7	1236
CD14	929
CD163	9332
CD2	914
CD244	51744
CD27	939
CD300A	11314
CD300LF	146722
CD37	951
CD52	1043
CD53	963
CDK4	1019
CEACAM4	1089
CFP	5199
CLC	1178
CLEC4D	338339
CLEC4E	26253
CMTM2	146225
CORO1A	11151
CSDC2	27254
CSF1R	1436
CSF2RA	1438
CSF3R	1441
CST7	8530
CSTA	1475
CTSS	1520
CXCR1	3577
CXCR2	3579
CXCR3	2833
CYB561D1	284613
CYC1	1537
CYTH4	27128
CYTIP	9595
DAPK2	23604
DCK	1633
DEFA3	1668
DENND1C	79958
DOK2	9046
DPEP2	64174
DVL2	1856
DYSF	8291
EFHD2	79180
EIF5B	9669
ERGIC3	51614
ETV6	2120
EVI2B	2124
F13A1	2162
FAM49A	81553
FCER1G	2207
FCGR1B	2210
FCGR2A	2212
FCGR3A	2214
FCGR3B	2215
FCN1	2219
FFAR2	2867
FGL2	10875
FGR	2268
FPR1	2357
FPR2	2358
FRAT2	23401
FTO	79068
GBP5	115362
GHRL	51738
GIMAP4	55303
GIMAP5	55340
GIMAP6	474344
GIMAP7	168537
GIMAP8	155038
GLIPR2	152007
GLT1D1	144423
GMIP	51291
GNLY	10578
GPBAR1	151306
GPR132	29933
GPSM3	63940
GZMA	3001
GZMB	3002
GZMH	2999
GZMK	3003
HBB	3043
HCK	3055
HCLS1	3059
HCST	10870
HGH1	51236
HLA-DRA	3122
HLA-DRB1	3123
HLA-DRB3	3125
HLA-DRB4	3126
HLA-DRB5	3127
HNRNPA2B1	3181
HOPX	84525
HSP90AB1	3326
HSPA6	3310
HVCN1	84329
IGSF6	10261
IL10RA	3587
IL16	3603
IL17RA	23765
IL18RAP	8807
IL1B	3553
IL1R2	7850
IL2RB	3560
IL6R	3570
INPP5K	51763
ITGAL	3683
ITGAM	3684
ITGAX	3687
ITGB2	3689
JAML	120425
KCNE3	10008
KCNJ15	3772
KCNJ2	3759
KDM4A	9682
KDM5A	5927
KLF2	10365
KLRF1	51348
KMT2E	55904
LACTB2	51110
LAPTM5	7805
LAT2	7462
LCE1C	353133
LCP1	3936
LCP2	3937
LILRA2	11027
LILRA3	11026
LILRA4	23547
LILRA5	353514
LILRB2	10288
LILRB3	11025
LIMD2	80774
LPAR2	9170
LPGAT1	9926
LPP	4026
LRMP	4033
LRRC25	126364
LRRK2	120892
LSP1	4046
LST1	7940
LTB	4050
LYN	4067
MAGED1	9500
MARCO	8685
MBD1	4152
MCEMP1	199675
MCL1	4170
MEI1	150365
MGAM	8972
MMP25	64386
MMP9	4318
MNDA	4332
MPZL3	196264
MS4A7	58475
MXD1	4084
MYBPC3	4607
MYO1F	4542
NCF1	653361
NCF2	4688
NCF4	4689
NCK1	4690
NEMF	9147
NKG7	4818
NKX1-2	390010
NLRP1	22861
NLRP3	114548
NPEPPS	9520
NTNG2	84628
NUAK2	81788
OSCAR	126014
OSM	5008
P2RY13	53829
PARVG	64098
PECAM1	5175
PF4	5196
PGLYRP1	8993
PHB2	11331
PLBD1	79887
PLCB2	5330
PLCG2	5336
PLEK	5341
PLEKHO2	80301
PLXDC2	84898
PPBP	5473
PPIAL4A	653505
PRAM1	84106
PRF1	5551
PRKCD	5580
PROK2	60675
PSTPIP1	9051
PTAFR	5724
PTPN6	5777
PTPRE	5791
RAB11FIP1	80223
RAB24	53917
RAB37	326624
RALBP1	10928
RAN	5901
RASAL3	64926
RASGRP2	10235
RASGRP4	115727
RASSF2	9770
RBP7	116362
RCSD1	92241
RGL4	266747
RGS18	64407
RGS2	5997
RIN3	79890
RNF4	6047
RPS6KA1	6195
S100A12	6283
S100A8	6279
S100A9	6280
S1PR4	8698
SAP30L	79685
SELL	6402
SELPLG	6404
SEMA4D	10507
SF3B3	23450
SIGLEC10	89790
SIGLEC5	8778
SIGMAR1	10280
SIRPB1	10326
SIRPB2	284759
SIRPG	55423
SLA	6503
SLC11A1	6556
SLC15A3	51296
SLC43A2	124935
SLC7A7	9056
SMAP2	64744
SNRPA	6626
SNRPB	6628
SPI1	6688
SPSB4	92369
SPTAN1	6709
SRGN	5552
STK10	6793
STX11	8676
SUMO3	6612
SUSD6	9766
SYK	6850
TAGAP	117289
TBC1D10C	374403
TBP	6908
TBX21	30009
TBXAS1	6916
THEM5	284486
THEMIS2	9473
TINF2	26277
TLR1	7096
TLR2	7097
TLR4	7099
TLR8	51311
TMEM71	137835
TNFAIP8L2	79626
TNFRSF10C	8794
TNFRSF1B	7133
TNFSF10	8743
TNFSF14	8740
TOMM20L	387990
TP53	7157
TRAF3IP3	80342
TREM1	54210
TREML2	79865
TSC22D3	1831
TSPAN32	10077
TXNIP	10628
TYROBP	7305
UBXN4	23190
VAV1	7409
VCPIP1	80124
VNN2	8875
WAS	7454
WIPF1	7456
ZBP1	81030
ZNF426	79088
ZNF516	9658
