# Supplementary material for: Integrated Weighted Gene Co-expression Network Analysis Identified That TLR2 and CD14 Are Related to Coronary Artery Disease
Source: Front Genet. 2021 Jan 26;11:613744. doi: 10.3389/fgene.2020.613744 (PMC7870792; doi:10.3389/fgene.2020.613744)
Supplement: Supplementary file 3 [file Data_Sheet_3.CSV]

SYMBOL	ENTREZID
ABTB1	80325
ADAM19	8728
ADAMTS7	11173
ALOX5	240
ALOX5AP	241
AOAH	313
APOBEC3A	200315
APOBR	55911
AQP9	366
ARHGAP25	9938
ARHGAP30	257106
ARHGAP9	64333
ATAD3C	219293
B3GNT8	374907
BCAM	4059
BCL2	596
BHLHE23	128408
BIN2	51411
BMP8B	656
BST1	683
C11orf21	29125
C19orf38	255809
C1orf162	128346
C2CD4A	145741
CACNA1E	777
CACNA1I	8911
CAD	790
CADM3	57863
CASKIN1	57524
CCL4	6351
CCL5	6352
CCR7	1236
CD14	929
CD300LF	146722
CD37	951
CD53	963
CDC42EP5	148170
CDH24	64403
CDK4	1019
CFP	5199
CLC	1178
CLEC4E	26253
CMIP	80790
CMTM2	146225
CORO1A	11151
COX6A2	1339
CRTC1	23373
CSF1R	1436
CSF3R	1441
CSTA	1475
CXCR1	3577
CXCR2	3579
CYTH4	27128
DEFA3	1668
DENND1C	79958
DENR	8562
DLGAP3	58512
DOK2	9046
DPEP2	64174
DRD4	1815
DYSF	8291
ELFN1	392617
EN2	2020
EVX1	2128
F13A1	2162
FAM131C	348487
FAM49A	81553
FAU	2197
FCER1G	2207
FCGR1B	2210
FCGR3A	2214
FCGR3B	2215
FCN1	2219
FFAR2	2867
FGL2	10875
FGR	2268
FOXB1	27023
FOXC2	2303
FOXD3	27022
FOXQ1	94234
FPR1	2357
FPR2	2358
GALR3	8484
GBP5	115362
GIMAP4	55303
GIMAP5	55340
GIMAP7	168537
GLIPR2	152007
GLT1D1	144423
GMIP	51291
GNLY	10578
GPR132	29933
GPR150	285601
GPR153	387509
GPR156	165829
GPR78	27201
GRIN2D	2906
GZMA	3001
GZMB	3002
GZMH	2999
GZMK	3003
HBB	3043
HCK	3055
HCN2	610
HCN4	10021
HCST	10870
HES7	84667
HLA-DRA	3122
HLA-DRB4	3126
HLA-DRB5	3127
HNRNPF	3185
HOXA3	3200
HSPA6	3310
HSPB9	94086
HVCN1	84329
IFITM5	387733
IGSF6	10261
IL16	3603
IL18RAP	8807
IL1R2	7850
IL2RB	3560
IMPA1	3612
INAFM1	255783
ITGAM	3684
ITGAX	3687
ITGB2	3689
JAML	120425
KCNJ15	3772
KCNJ2	3759
KISS1R	84634
KLRF1	51348
KRTAP2-4	85294
LAT2	7462
LCE1C	353133
LCE1D	353134
LCE5A	254910
LCP2	3937
LILRA2	11027
LILRA3	11026
LILRA4	23547
LILRB2	10288
LILRB3	11025
LRFN1	57622
LRP3	4037
LRRC25	126364
LST1	7940
LTB	4050
MAFA	389692
MARCO	8685
MCEMP1	199675
MGAM	8972
MMP25	64386
MNDA	4332
MXD1	4084
MYH14	79784
MYO1F	4542
NCF1	653361
NCF2	4688
NCF4	4689
NDOR1	27158
NEUROG1	4762
NEUROG3	50674
NKG7	4818
NKX2-8	26257
NLRP3	114548
NPAS3	64067
OGFR	11054
OSCAR	126014
OSM	5008
OTUD7A	161725
P2RY13	53829
PARD6G	84552
PARP10	84875
PARVG	64098
PECAM1	5175
PF4	5196
PHOX2A	401
PLEK	5341
PMEPA1	56937
POU3F3	5455
PPBP	5473
PRAM1	84106
PRF1	5551
PRR36	80164
PSTPIP1	9051
PTAFR	5724
PTMS	5763
PTPN6	5777
RAB37	326624
RASGRP2	10235
RASGRP4	115727
RGL4	266747
RGS18	64407
RPL41	6171
S100A12	6283
S100A8	6279
S100A9	6280
S1PR4	8698
SAP25	100316904
SCRT2	85508
SELPLG	6404
SEMA4D	10507
SF3A2	8175
SIGLEC10	89790
SIGLEC5	8778
SIRPB1	10326
SIRPG	55423
SLC11A1	6556
SLC15A3	51296
SLC34A3	142680
SLC7A7	9056
SOX18	54345
SPATA2L	124044
SPPL2B	56928
SPRR1A	6698
SRGN	5552
STK10	6793
SYCE1L	100130958
SYNGR4	23546
TAGAP	117289
TBX21	30009
TBXAS1	6916
TLR2	7097
TLR8	51311
TMEM175	84286
TMEM191B	728229
TNFAIP8L2	79626
TNFRSF10C	8794
TNFRSF1B	7133
TNFSF14	8740
TPSG1	25823
TREM1	54210
TREML2	79865
TSPAN10	83882
TYROBP	7305
UCN2	90226
UTS2R	2837
VNN2	8875
WAS	7454
ZFPM1	161882
ZNF579	163033
ZNF784	147808
ZSCAN10	84891
